# Supplementary material for: Inheritance of Chiari-Like Malformation: Can a Mixed Breeding Reduce the Risk of Syringomyelia?
Source: PLoS One. 2016 Mar 23;11(3):e0151280. doi: 10.1371/journal.pone.0151280 (PMC4805231; doi:10.1371/journal.pone.0151280)
Supplement: S1 Table — (ZIP) [file pone.0151280.s001.zip]

Archive with 1 entries (1 files):
- Supplimentary Table S1.xlsx
