# Supplementary material for: Inheritance of Chiari-Like Malformation: Can a Mixed Breeding Reduce the Risk of Syringomyelia?
Source: PLoS One. 2016 Mar 23;11(3):e0151280. doi: 10.1371/journal.pone.0151280 (PMC4805231; doi:10.1371/journal.pone.0151280)
Supplement: S1 Table — (ZIP) [file pone.0151280.s001.zip › Supplimentary Table S1.xlsx]

## Sheet: Sheet1
dog	sex	age code	cm	sm	f-diameter	bc	ae	L2	L3
1	f	a	0	0	40.16	18.66	29.32	77.31	58.58
2	f	c	2	0	41.1	15.58	30.89	70.91	74.35
3	f	c	2	0	40.29	15.81	29.71	72.92	69.65
4	f	b	2	0	44.57	14.92	30.66	85.47	68.35
5	f	c	2	0	46.11	16.23	33.02	75.19	80.77
6	f	c	2	0	43.35	16.2	30.84	73.57	77.41
7	f	c	0	0	40.79	16.08	30.53	74.35	69.51
8	f	c	1	0	41.87	14.78	29.6	79.43	76.08
9	f	b	1	1	41.91	14.83	30.92	71.39	74.34
10	f	a	2	0	43.44	17.14	33.14	73.18	71.21
11	f	c	2	2	43.81	11.85	30.41	69.77	105.7
12	f	c	2	1	43.61	15.03	29.81	67.63	79.37
13	f	c	1	0	40.24	15.7	29.14	78.51	66.32
14	f	c	2	0	42.24	16.22	29.89	75.24	63.52
15	m	c	2	0	42.22	16.84	32.14	73.77	66.93
16	m	c	0	0	42.56	18.69	31.5	79.4	65.81
17	m	c	2	0	42.28	15.34	30.31	73.97	73.25
18	m	a	1	2	40.8	14.06	29.64	80.15	67.33
19	m	c	2	1	42.15	13.7	30.04	79.95	80.78
20	m	c	2	0	42.96	14.52	30.23	79.85	77.84
21	m	c	1	0	43.19	13.53	30.97	69.71	91.99
22	m	c	1	0	40.2	14.21	29.27	84.31	68.15
23	m	c	2	2	43.28	15.63	31.85	71.2	72.16
24	m	c	2	0	41.73	14.07	31.12	69.45	84.95
25	m	b	2	1	45.46	18.17	34.3	64.83	74.57
26	m	c	2	0	45.31	17.74	32.67	70.44	65.13
