# Supplementary material for: Inheritance of Chiari-Like Malformation: Can a Mixed Breeding Reduce the Risk of Syringomyelia?
Source: PLoS One. 2016 Mar 23;11(3):e0151280. doi: 10.1371/journal.pone.0151280 (PMC4805231; doi:10.1371/journal.pone.0151280)
Supplement: S2 Table — [53] Craniosynostosis is characterized by premature closure of calvarial, cranial base, orbit and maxillary complex sutures. * Following concerns about the welfare impact of the conformation of some pedigree dogs many breed standards were modified by the Kennel Club (UK) so as not to encourage features that might prevent a dog from breathing, walking and seeing freely. Typically these changes were the insertion of downplaying words such as “slightly”, relatively” and “moderately. (XLSX) [file pone.0151280.s002.xlsx]

## Sheet: Sheet1
			Features	UK GB Standard (since 2009*)	USA Brussels Griffon Breed Standard	Crouzon syndrome (branchial arch syndrome)
			Head	Fairly large in comparison to body, rounded but in no way domed, moderately wide between the ears.	Large and round, with a domed forehead. The stop deep.	Brachycephaly (short and broad)
			Nose	Always black and definite stop between muzzle and skull.	Very black, extremely short, its tip being set back deeply between the eyes so as to form a lay-back.	Beak like nose (Psittichorhina)
			Eyes:	Black-rimmed, very dark, round, clear and well-spaced. Moderately large; size should be in proportion to size of skull.	Set well apart, very large, black, prominent, and well open.	Bulging eyes set wider than normal
			Ears:	Semi-erect, high set, the smaller the better.	Small and set rather high on the head. May be shown cropped or natural. If natural they are carried semi-erect.	Low set ears and high prevalence of ear canal malformations
			Mouth	Slightly undershot with even teeth, not showing teeth or tongue. Relatively short, wide muzzle, neat lips with good turn up.	Jaws must be undershot. The incisors of the lower jaw should protrude over the upper incisors. The lower jaw is prominent, rather broad with an upward sweep.	Concave face and protruding chin (hypoplastic maxilla)
